# Supplementary material for: Anti-Fibrotic Potential of Angiotensin (1-7) in Hemodynamically Overloaded Rat Heart
Source: Int J Mol Sci. 2023 Feb 9;24(4):3490. doi: 10.3390/ijms24043490 (PMC9967643; doi:10.3390/ijms24043490)
Supplement: Supplementary file 1 [file ijms-24-03490-s001.zip]

Archive with 1 entries (1 files):
- ijms-2163807-supplementary.pdf
